# Supplementary material for: 18F-THK5351 Positron Emission Tomography Imaging in Neurodegenerative Tauopathies
Source: Front Aging Neurosci. 2021 Nov 29;13:761010. doi: 10.3389/fnagi.2021.761010 (PMC8668184; doi:10.3389/fnagi.2021.761010)
Supplement: Supplementary file 1 [file Table_1.xlsx]

## Sheet: Supplementary Table 1
Supplementary Table 1 Demographic characteristics of CBS subjects
	Case 1	Case 2	Case 3	Case 4	Case 5	Case 6	Case 7
Age (y) / Sex	64 / M	70 / F	67 / F	64 / F	78 / F	71 / M	70 / F
Symptom duration	1 y, 5 mo	4 y, 6 mo	2 y, 7 mo	1 y, 7 mo	2 y, 8 mo	5 y, 9 mo	1 y, 0 mo
Symptom-dominat side	right	right	left	left	right	left	right
Symptom
Upward gaze limitaion	−	＋	−	−	−	＋	−
Retropulsion	−	＋	−	−	＋	−	−
Akinetic rigid syndrome	＋	＋	＋	＋	＋	＋	＋
Focal or segmental myoclonus	−	−	−	−	−	−	−
Asymmetrical dystonia	−	＋	＋	＋	＋	＋	−
Limb-kinetic apraxia	＋	＋	＋	＋	＋	＋	＋
Ideomotor apraxia	＋	＋	＋	＋	＋	−	＋
Ideational apraxia	−	＋	＋	＋	−	−	−
Constructional apraxia	＋	＋	＋	＋	＋	＋	−
Alien limb phenomenon	＋	＋	＋	＋	−	−	＋
Cortical sensory loss	＋	＋	−	＋	＋	−	−
Dyscalculia	−	＋	−	＋	−	＋	−
Transcortical motor aphasia	＋	＋	＋	−	＋	−	−
Motor aphasia	−	−	−	＋	−	−	−
Transcortical sensory aphasia	−	−	−	−	−	−	−
Sensory aphasia	−	−	−	−	−	−	−
Dysarthria	＋	＋	−	＋	−	＋	−
Dysgraphia	−	＋	−	＋	−	−	−
Reduced verbal fluency	＋	＋	−	＋	＋	＋	＋
Visuospatial deficits	−	＋	−	＋	−	−	−
Abbreviations: CBS = corticobasal syndrome
