# Supplementary material for: 18F-THK5351 Positron Emission Tomography Imaging in Neurodegenerative Tauopathies
Source: Front Aging Neurosci. 2021 Nov 29;13:761010. doi: 10.3389/fnagi.2021.761010 (PMC8668184; doi:10.3389/fnagi.2021.761010)
Supplement: Supplementary file 2 [file Table_2.xlsx]

## Sheet: Supplementary Table 2
Supplementary Table 2 Correlation matrices
	MMSE					MoCA			ACE-R			FAB			PSPRS			UPDRS
	CBS	PSP	AD	NC		CBS	PSP		CBS	PSP		CBS	PSP		CBS	PSP		CBS	PSP
Precentral gyrus (PreG)	-0.621	-0.557	0.147	-0.610		-0.719.	-0.405		-0.615	-0.338		-0.457	0.060		0.239	0.327		0.423	0.444
Superior frontal gyrus, dorsolateral (SFG)	-0.658	-0.752*	0.020	-0.537		-0.735.	-0.660.		-0.706.	-0.623.		-0.529	-0.225		0.379	0.441		0.643	0.540
Postcentral gyrus (PosG)	-0.530	-0.166	0.244	-0.659.		-0.658	-0.231		-0.571	-0.132		-0.399	0.448		0.273	0.024		0.565	0.202
Superior parietal gyrus (SPG)	-0.616	-0.090	0.475	-0.452		-0.716.	0.007		-0.639	0.044		-0.462	0.566		0.333	-0.159		0.563	0.017
Parahippocampus (Par)	-0.756*	0.218	0.003	-0.786*		-0.808*	-0.025		-0.738.	0.044		-0.659	0.629.		0.364	-0.356		0,429	-0.116
Fusiform gyrus (FG)	-0.779*	-0.009	0.004	-0.620.		-0.806*	-0.156		-0.773*	-0.181		-0.683.	0.520		0.390	-0.149		0.478	-0.025
Inferior temporal gyrus (ITG)	-0.763*	-0.023	-0.456	-0.637.		-0.831*	-0.183		-0.781*	-0.157		-0.674.	0.509		0.448	-0.150		0.592	0.086
Putamen (Put)	-0.466	-0.032	0.246	-0.532		-0.614	-0.116		-0.478	-0.019		-0.362	0.497		0.257	-0.221		0.450	0.078
Pallidum (Pal)	-0.523	0.065	0.075	-0.460		-0.673.	-0.086		-0.544	0.034		-0.436	0.496		0.405	-0.353		0.588	-0.059
Thalamus (Tha)	-0.854*	0.250	-0.093	-0.276		-0.889**	0.473		-0.822*	0.522		-0.807*	0.377		0.732.	-0.564		0.610	-0.418
Midbrain (Mid)	-0.794*	0.467	-0.288	-0.548		-0.865*	0.227		-0.753.	0.285		-0.749.	0.272		0.646	-0.617.		0.552	-0.565
Cerebral white matter (WM)	-0.780*	-0.227	0.061	-0.606		-0.869*	-0.274		-0.764*	-0.176		-0.658	0.352		0.471	-0.009		0.556	0.189
The number of asterisks show the depth of significant differences.
Abbreviations: ACE-R = Addenbrooke’s cognitive examination–revised; AD = Alzheimer's disease; CBS = corticobasal syndrome; FAB = frontal assessment battery;
MMSE = mini-mental state examination; MoCA = Montreal cognitive assessment; NC = normal control; PSP = progressive supranuclear palsy;
PSPRS =progressive supranuclear palsy rating scale; UPDRS = unified Parkinson’s disease rating scale.
